# Supplementary material for: Prediction of Dielectric Constant in Series of Polymers by Quantitative Structure-Property Relationship (QSPR)
Source: Polymers (Basel). 2024 Sep 26;16(19):2731. doi: 10.3390/polym16192731 (PMC11478900; doi:10.3390/polym16192731)
Supplement: Supplementary file 1 [file polymers-16-02731-s001.zip]

Archive with 1 entries (1 files):
- polymers-3178438-supplementary.pdf
